# Supplementary material for: Structural and Functional Characterization of N-Glycanase-1 Pathogenic Variants
Source: Cells. 2025 Jul 7;14(13):1036. doi: 10.3390/cells14131036 (PMC12248763; doi:10.3390/cells14131036)
Supplement: Supplementary file 1 [file cells-14-01036-s001.zip]

Archive with 1 entries (1 files):
- cells-3720275-supplementary.pdf
